# Supplementary material for: Secondary Structures of MERS-CoV, SARS-CoV, and SARS-CoV-2 Spike Proteins Revealed by Infrared Vibrational Spectroscopy
Source: Int J Mol Sci. 2023 May 31;24(11):9550. doi: 10.3390/ijms24119550 (PMC10253540; doi:10.3390/ijms24119550)
Supplement: Supplementary file 1 [file ijms-24-09550-s001.zip]

Archive with 7 entries (7 files):
- File S1.pdf
- File S2.pdf
- File S3.pdf
- File S4.pdf
- File S5.pdf
- File S6.pdf
- ijms-2282633-supplementary-english.pdf
